# Supplementary material for: Range expansion during recolonization: what does animal personality have to do with it?
Source: Behav Ecol. 2025 May 28;36(4):araf053. doi: 10.1093/beheco/araf053 (PMC12168446; doi:10.1093/beheco/araf053)
Supplement: araf053_suppl_Supplementary_Tables_S3 [file araf053_suppl_supplementary_tables_s3.xls]

## Sheet: Legend
Animal ID	Unique individual identity
Region	Region where the individual was captured and tested on site (Germany/Slovakia)
Stage	Stage of expansion of the population (expanding/settled)
Habitat type	Type of habitat where the trapping/testing occurred (rural/urban)
Site	Trapping site ID
Species	Species of the animal (AAG=striped field mouse, Apodemus agrarius; CGL = bank vole, C. glareolus)
Test round	Number of test round
Latency to emerge	Latency to emerge from the dark shelter into the arena (s)
Latency to OF centre	Latency to reach the central part of the open field arena (s)

## Sheet: TABLE S3
TABLE S3- Data file containing measurements from the Open Field Test.
Animal ID	Region	Stage	Habitat type	Site	Species	Test round	Latency to emerge	Latency to OF centre
IND001	Germany	Settled	Urban	Potsdam 1	CGL	1	66	88
IND002	Germany	Settled	Urban	Potsdam 1	CGL	1	131	153
IND003	Germany	Settled	Urban	Potsdam 1	CGL	1	300	56
IND004	Germany	Settled	Urban	Potsdam 1	AAG	1	180	12
IND005	Germany	Settled	Urban	Potsdam 1	AAG	1	165	23
IND006	Germany	Settled	Urban	Potsdam 1	AAG	1	3	6
IND007	Germany	Settled	Urban	Potsdam 1	AAG	1	0	25
IND008	Germany	Settled	Urban	Potsdam 1	AAG	1	70	32
IND009	Germany	Settled	Urban	Potsdam 1	CGL	1	53	4
IND010	Germany	Settled	Urban	Potsdam 1	CGL	1	0	10
IND011	Germany	Settled	Urban	Potsdam 1	CGL	1	78	8
IND012	Germany	Settled	Urban	Potsdam 1	CGL	1	11	41
IND013	Germany	Settled	Urban	Potsdam 1	CGL	1	300	71
IND014	Germany	Settled	Urban	Potsdam 1	CGL	1	300	6
IND013	Germany	Settled	Urban	Potsdam 1	CGL	2	300	111
IND017	Germany	Settled	Urban	Potsdam 1	CGL	2	0	1
IND015	Germany	Settled	Urban	Potsdam 1	CGL	1	0	1
IND001	Germany	Settled	Urban	Potsdam 1	CGL	2	300	61
IND011	Germany	Settled	Urban	Potsdam 1	CGL	2	34	65
IND016	Germany	Settled	Urban	Potsdam 1	AAG	1	0	25
IND018	Germany	Settled	Urban	Potsdam 1	AAG	1	0	8
IND019	Germany	Settled	Urban	Potsdam 1	CGL	1	300	66
IND004	Germany	Settled	Urban	Potsdam 1	AAG	2	105	4
IND020	Germany	Settled	Urban	Potsdam 1	CGL	1	14	0
IND021	Germany	Settled	Urban	Potsdam 1	CGL	1	0	159
IND022	Germany	Settled	Urban	Potsdam 1	CGL	1	241	8
IND023	Germany	Settled	Urban	Potsdam 1	CGL	1	0	79
IND024	Germany	Settled	Urban	Potsdam 2	AAG	1	14	44
IND025	Germany	Settled	Urban	Potsdam 2	AAG	1	300	36
IND026	Germany	Settled	Urban	Potsdam 2	CGL	1	138	10
IND027	Germany	Settled	Urban	Potsdam 2	CGL	1	0	15
IND028	Germany	Settled	Urban	Potsdam 2	CGL	1	0	85
IND029	Germany	Settled	Urban	Potsdam 2	CGL	1	300	66
IND028	Germany	Settled	Urban	Potsdam 2	CGL	2	0	102
IND030	Germany	Settled	Urban	Potsdam 2	CGL	1	45	16
IND031	Germany	Settled	Urban	Potsdam 2	AAG	1	1	72
IND029	Germany	Settled	Urban	Potsdam 2	CGL	2	53	2
IND032	Germany	Settled	Urban	Potsdam 2	CGL	1	300	156
IND033	Germany	Settled	Urban	Potsdam 2	CGL	1	172	53
IND034	Germany	Settled	Urban	Potsdam 2	CGL	1	0	35
IND035	Germany	Settled	Urban	Potsdam 2	CGL	1	300	300
IND036	Germany	Settled	Urban	Potsdam 2	CGL	1	300	176
IND037	Germany	Settled	Urban	Potsdam 2	CGL	1	0	0
IND033	Germany	Settled	Urban	Potsdam 2	CGL	2	300	255
IND038	Germany	Settled	Urban	Potsdam 2	AAG	1	42	18
IND039	Germany	Settled	Urban	Potsdam 2	CGL	1	300	300
IND040	Germany	Settled	Urban	Potsdam 2	CGL	1	300	175
IND041	Germany	Settled	Urban	Potsdam 2	AAG	1	12	4
IND042	Germany	Settled	Urban	Potsdam 2	AAG	1	0	121
IND030	Germany	Settled	Urban	Potsdam 2	CGL	2	2	26
IND043	Germany	Settled	Urban	Potsdam 2	CGL	1	300	300
IND044	Germany	Settled	Urban	Potsdam 2	CGL	1	300	49
IND045	Germany	Settled	Urban	Potsdam 2	CGL	1	285	224
IND046	Germany	Settled	Urban	Potsdam 2	CGL	1	300	114
IND037	Germany	Settled	Urban	Potsdam 2	CGL	2	0	2
IND029	Germany	Settled	Urban	Potsdam 2	CGL	3	300	3
IND033	Germany	Settled	Urban	Potsdam 2	CGL	3	29	83
IND047	Germany	Settled	Urban	Potsdam 2	CGL	1	300	157
IND048	Germany	Settled	Urban	Potsdam 2	CGL	1	227	52
IND049	Germany	Settled	Urban	Potsdam 2	CGL	1	300	300
IND050	Germany	Settled	Urban	Potsdam 2	CGL	1	0	104
IND032	Germany	Settled	Urban	Potsdam 2	CGL	2	126	57
IND046	Germany	Settled	Urban	Potsdam 2	CGL	2	0	4
IND027	Germany	Settled	Urban	Potsdam 2	CGL	2	193	5
IND051	Germany	Settled	Urban	Potsdam 2	CGL	1	14	7
IND042	Germany	Settled	Urban	Potsdam 2	AAG	2	0	65
IND052	Germany	Settled	Urban	Potsdam 2	CGL	1	0	0
IND036	Germany	Settled	Urban	Potsdam 2	CGL	2	13	9
IND053	Germany	Settled	Urban	Potsdam 2	CGL	1	300	165
IND054	Germany	Settled	Urban	Potsdam 2	AAG	1	33	5
IND055	Germany	Settled	Urban	Potsdam 2	CGL	1	0	10
IND056	Germany	Settled	Urban	Potsdam 2	CGL	1	300	55
IND057	Germany	Settled	Rural	Brandenburg 2	CGL	1	201	52
IND058	Germany	Settled	Rural	Brandenburg 2	AAG	1	5	4
IND059	Germany	Settled	Rural	Brandenburg 2	CGL	1	300	175
IND060	Germany	Settled	Rural	Brandenburg 2	CGL	1	8	187
IND061	Germany	Settled	Rural	Brandenburg 2	AAG	1	1	2
IND062	Germany	Settled	Rural	Brandenburg 2	CGL	1	0	14
IND063	Germany	Settled	Rural	Brandenburg 1	AAG	1	231	12
IND064	Germany	Settled	Rural	Brandenburg 1	AAG	1	4	116
IND065	Germany	Settled	Rural	Brandenburg 1	AAG	1	300	9
IND066	Germany	Settled	Rural	Brandenburg 1	AAG	1	300	113
IND067	Germany	Settled	Rural	Brandenburg 1	AAG	1	0	2
IND069	Germany	Settled	Rural	Brandenburg 1	AAG	1	264	24
IND070	Germany	Settled	Rural	Brandenburg 1	AAG	1	0	1
IND063	Germany	Settled	Rural	Brandenburg 1	AAG	2	147	2
IND071	Germany	Settled	Rural	Brandenburg 1	AAG	1	1	75
IND072	Germany	Settled	Rural	Brandenburg 1	AAG	1	300	298
IND066	Germany	Settled	Rural	Brandenburg 1	AAG	2	88	76
IND072	Germany	Settled	Rural	Brandenburg 1	AAG	2	300	300
IND093	Germany	Settled	Rural	Brandenburg 1	AAG	2	0	1
IND073	Germany	Settled	Rural	Brandenburg 1	AAG	1	300	41
IND068	Germany	Settled	Rural	Brandenburg 1	AAG	2	0	73
IND071	Germany	Settled	Rural	Brandenburg 1	AAG	2	5	15
IND069	Germany	Settled	Rural	Brandenburg 1	AAG	2	270	75
IND070	Germany	Settled	Rural	Brandenburg 1	AAG	2	1	5
IND074	Germany	Settled	Rural	Brandenburg 1	AAG	1	0	8
IND075	Germany	Settled	Rural	Brandenburg 1	CGL	1	0	100
IND076	Germany	Settled	Rural	Brandenburg 1	CGL	1	198	117
IND077	Germany	Settled	Rural	Brandenburg 1	AAG	1	300	83
IND078	Germany	Settled	Rural	Brandenburg 1	AAG	1	42	23
IND079	Germany	Settled	Rural	Brandenburg 1	AAG	1	84	127
IND080	Germany	Settled	Rural	Brandenburg 1	CGL	1	1	217
IND081	Germany	Settled	Rural	Brandenburg 1	CGL	1	86	14
IND082	Germany	Settled	Rural	Brandenburg 1	CGL	1	110	20
IND073	Germany	Settled	Rural	Brandenburg 1	AAG	2	0	19
IND083	Germany	Settled	Rural	Brandenburg 1	AAG	1	11	31
IND084	Germany	Settled	Rural	Brandenburg 1	CGL	1	300	22
IND085	Germany	Settled	Rural	Brandenburg 1	AAG	1	300	55
IND086	Germany	Settled	Rural	Brandenburg 1	CGL	1	8	170
IND087	Germany	Settled	Rural	Brandenburg 1	CGL	1	0	21
IND076	Germany	Settled	Rural	Brandenburg 1	CGL	2	53	22
IND088	Germany	Settled	Rural	Brandenburg 1	AAG	1	27	18
IND089	Germany	Settled	Rural	Brandenburg 1	CGL	1	185	2
IND090	Germany	Settled	Rural	Brandenburg 1	AAG	1	70	41
IND091	Germany	Settled	Rural	Brandenburg 1	AAG	1	4	2
IND092	Germany	Settled	Rural	Brandenburg 1	AAG	1	0	5
IND085	Germany	Settled	Rural	Brandenburg 1	AAG	2	0	16
IND081	Germany	Settled	Rural	Brandenburg 1	CGL	2	236	49
IND084	Germany	Settled	Rural	Brandenburg 1	CGL	2	0	4
IND080	Germany	Settled	Rural	Brandenburg 1	CGL	2	0	55
IND087	Germany	Settled	Rural	Brandenburg 1	CGL	2	27	44
IND082	Germany	Settled	Rural	Brandenburg 1	CGL	2	0	214
IND083	Germany	Settled	Rural	Brandenburg 1	AAG	2	0	30
IND094	Slovakia	Expanding	Rural	Šintava	AAG	1	10	19
IND095	Slovakia	Expanding	Rural	Šintava	AAG	1	300	128
IND096	Slovakia	Expanding	Rural	Šintava	AAG	1	300	61
IND097	Slovakia	Expanding	Rural	Šintava	AAG	1	33	22
IND098	Slovakia	Expanding	Rural	Šintava	AAG	1	93	56
IND099	Slovakia	Expanding	Rural	Šintava	AAG	1	35	58
IND100	Slovakia	Expanding	Rural	Šintava	AAG	1	57	32
IND101	Slovakia	Expanding	Rural	Šintava	AAG	1	91	9
IND102	Slovakia	Expanding	Rural	Šintava	AAG	1	240	60
IND103	Slovakia	Expanding	Rural	Šintava	AAG	1	40	114
IND104	Slovakia	Expanding	Rural	Šintava	AAG	1	54	99
IND105	Slovakia	Expanding	Rural	Šintava	AAG	1	17	2
IND106	Slovakia	Expanding	Rural	Šintava	AAG	1	47	34
IND101	Slovakia	Expanding	Rural	Šintava	AAG	2	267	43
IND097	Slovakia	Expanding	Rural	Šintava	AAG	2	0	122
IND107	Slovakia	Settled	Rural	Šintava	CGL	1	276	85
IND108	Slovakia	Settled	Rural	Šintava	CGL	1	5	2
IND109	Slovakia	Settled	Rural	Šintava	CGL	1	18	1
IND110	Slovakia	Settled	Rural	Šintava	CGL	1	300	129
IND111	Slovakia	Settled	Rural	Šintava	CGL	1	0	2
IND112	Slovakia	Expanding	Rural	Šintava	AAG	1	38	1
IND113	Slovakia	Expanding	Rural	Šintava	AAG	1	32	121
IND096	Slovakia	Expanding	Rural	Šintava	AAG	2	233	45
IND114	Slovakia	Settled	Rural	Šintava	CGL	1	157	155
IND115	Slovakia	Expanding	Rural	Šintava	AAG	1	0	27
IND102	Slovakia	Expanding	Rural	Šintava	AAG	2	56	224
IND116	Slovakia	Settled	Rural	Šintava	CGL	1	1	15
IND094	Slovakia	Expanding	Rural	Šintava	AAG	2	147	40
IND116	Slovakia	Settled	Rural	Šintava	CGL	2	43	288
IND117	Slovakia	Settled	Rural	Šintava	CGL	1	13	28
IND118	Slovakia	Settled	Rural	Šintava	CGL	1	237	30
IND111	Slovakia	Settled	Rural	Šintava	CGL	2	0	13
IND119	Slovakia	Settled	Rural	Šintava	CGL	1	45	17
IND120	Slovakia	Settled	Rural	Šintava	CGL	1	6	5
IND121	Slovakia	Settled	Rural	Šintava	CGL	1	30	16
IND122	Slovakia	Settled	Rural	Šintava	CGL	1	300	199
IND123	Slovakia	Expanding	Rural	Šintava	AAG	1	5	11
IND098	Slovakia	Expanding	Rural	Šintava	AAG	2	69	121
IND124	Slovakia	Expanding	Rural	Šintava	AAG	1	66	29
IND125	Slovakia	Expanding	Rural	Šintava	AAG	1	37	266
IND113	Slovakia	Expanding	Rural	Šintava	AAG	2	17	73
IND112	Slovakia	Expanding	Rural	Šintava	AAG	2	0	300
IND126	Slovakia	Expanding	Rural	Šintava	AAG	1	29	47
IND103	Slovakia	Expanding	Rural	Šintava	AAG	2	109	88
IND102	Slovakia	Expanding	Rural	Šintava	AAG	3	221	95
IND115	Slovakia	Expanding	Rural	Šintava	AAG	2	30	297
IND127	Slovakia	Expanding	Rural	Šintava	AAG	1	38	68
IND128	Slovakia	Settled	Rural	Šintava	CGL	1	2	70
IND129	Slovakia	Settled	Rural	Šintava	CGL	1	4	0
IND107	Slovakia	Settled	Rural	Šintava	CGL	2	82	22
IND130	Slovakia	Settled	Rural	Šintava	CGL	1	52	98
IND131	Slovakia	Settled	Rural	Šintava	CGL	1	0	11
IND119	Slovakia	Settled	Rural	Šintava	CGL	2	70	29
IND121	Slovakia	Settled	Rural	Šintava	CGL	2	0	89
IND120	Slovakia	Settled	Rural	Šintava	CGL	2	8	17
IND118	Slovakia	Settled	Rural	Šintava	CGL	2	48	19
IND108	Slovakia	Settled	Rural	Šintava	CGL	2	0	41
IND132	Slovakia	Settled	Rural	Šintava	CGL	1	42	9
IND122	Slovakia	Settled	Rural	Šintava	CGL	2	300	300
IND133	Slovakia	Expanding	Rural	Šintava	AAG	1	81	36
IND134	Slovakia	Expanding	Rural	Šintava	AAG	1	149	252
IND105	Slovakia	Expanding	Rural	Šintava	AAG	1	17	2
IND106	Slovakia	Expanding	Rural	Šintava	AAG	2	300	37
IND123	Slovakia	Expanding	Rural	Šintava	AAG	2	15	138
IND136	Slovakia	Expanding	Rural	Šintava	AAG	1	2	17
IND125	Slovakia	Expanding	Rural	Šintava	AAG	2	15	240
IND097	Slovakia	Expanding	Rural	Šintava	AAG	3	5	97
IND137	Slovakia	Expanding	Rural	Lehota	AAG	1	2	227
IND139	Slovakia	Expanding	Rural	Lehota	AAG	1	5	100
IND140	Slovakia	Expanding	Rural	Lehota	AAG	1	300	39
IND141	Slovakia	Expanding	Rural	Lehota	AAG	1	104	85
IND142	Slovakia	Expanding	Rural	Lehota	AAG	1	40	63
IND143	Slovakia	Expanding	Rural	Lehota	AAG	1	139	300
IND144	Slovakia	Expanding	Rural	Lehota	AAG	1	0	50
IND145	Slovakia	Expanding	Rural	Lehota	AAG	1	0	65
IND146	Slovakia	Expanding	Rural	Lehota	AAG	1	300	92
IND147	Slovakia	Expanding	Rural	Lehota	AAG	1	0	0
IND148	Slovakia	Expanding	Rural	Lehota	AAG	1	195	79
IND149	Slovakia	Expanding	Rural	Lehota	AAG	1	300	300
IND150	Slovakia	Expanding	Rural	Lehota	AAG	1	94	154
IND151	Slovakia	Expanding	Rural	Lehota	AAG	1	300	66
IND152	Slovakia	Settled	Rural	Lehota	CGL	1	263	0
IND153	Slovakia	Settled	Rural	Lehota	CGL	1	0	276
IND154	Slovakia	Settled	Rural	Lehota	CGL	1	300	1
IND155	Slovakia	Expanding	Rural	Lehota	AAG	1	0	300
IND156	Slovakia	Expanding	Rural	Lehota	AAG	1	300	120
IND157	Slovakia	Expanding	Rural	Lehota	AAG	1	4	173
IND158	Slovakia	Expanding	Rural	Lehota	AAG	1	102	300
IND159	Slovakia	Expanding	Rural	Lehota	AAG	1	0	6
IND160	Slovakia	Expanding	Rural	Lehota	AAG	1	4	131
IND161	Slovakia	Expanding	Rural	Lehota	AAG	1	27	6
IND162	Slovakia	Expanding	Rural	Lehota	AAG	1	3	22
IND163	Slovakia	Expanding	Rural	Lehota	AAG	1	1	8
IND164	Slovakia	Expanding	Rural	Lehota	AAG	1	25	2
IND165	Slovakia	Expanding	Rural	Lehota	AAG	1	1	78
IND139	Slovakia	Expanding	Rural	Lehota	AAG	2	88	300
IND166	Slovakia	Expanding	Rural	Lehota	AAG	1	127	9
IND167	Slovakia	Expanding	Rural	Lehota	AAG	1	25	104
IND168	Slovakia	Expanding	Rural	Lehota	AAG	1	37	25
IND144	Slovakia	Expanding	Rural	Lehota	AAG	2	43	74
IND146	Slovakia	Expanding	Rural	Lehota	AAG	2	300	300
IND169	Slovakia	Expanding	Rural	Lehota	AAG	1	300	75
IND145	Slovakia	Expanding	Rural	Lehota	AAG	2	5	1
IND170	Slovakia	Expanding	Rural	Lehota	AAG	1	2	55
IND171	Slovakia	Expanding	Rural	Lehota	AAG	1	0	2
IND148	Slovakia	Expanding	Rural	Lehota	AAG	2	300	113
IND137	Slovakia	Expanding	Rural	Lehota	AAG	2	120	300
IND172	Slovakia	Expanding	Rural	Lehota	AAG	1	106	57
IND157	Slovakia	Expanding	Rural	Lehota	AAG	2	300	54
IND149	Slovakia	Expanding	Rural	Lehota	AAG	2	10	125
IND166	Slovakia	Expanding	Rural	Lehota	AAG	2	135	202
IND142	Slovakia	Expanding	Rural	Lehota	AAG	2	86	95
IND138	Slovakia	Expanding	Rural	Lehota	AAG	2	221	199
IND167	Slovakia	Expanding	Rural	Lehota	AAG	2	2	209
IND158	Slovakia	Expanding	Rural	Lehota	AAG	2	15	224
IND164	Slovakia	Expanding	Rural	Lehota	AAG	2	3	90
IND143	Slovakia	Expanding	Rural	Lehota	AAG	2	10	97
IND141	Slovakia	Expanding	Rural	Lehota	AAG	2	3	22
IND169	Slovakia	Expanding	Rural	Lehota	AAG	2	180	23
